# Supplementary material for: Burnout and Biological Biomarkers in Emergency and Acute-Care Healthcare Workers: A Systematic Scoping Review with Evidence Mapping
Source: Medicina (Kaunas). 2026 Mar 12;62(3):526. doi: 10.3390/medicina62030526 (PMC13027818; doi:10.3390/medicina62030526)
Supplement: Supplementary file 1 [file medicina-62-00526-s001.zip]

Archive with 1 entries (1 files):
- medicina-4182520-supplementary.pdf
